# Supplementary material for: Insights into Lignan Composition and Biosynthesis in Stinging Nettle (Urtica dioica L.)
Source: Molecules. 2019 Oct 26;24(21):3863. doi: 10.3390/molecules24213863 (PMC6864805; doi:10.3390/molecules24213863)
Supplement: Supplementary file 1 [file molecules-24-03863-s001.zip]

Archive with 7 entries (6 files):
- /
- Text S1.docx
- Table S3.docx
- Table S4.docx
- Table S2.docx
- Table S1.docx
- Figure S1.docx
